# Supplementary material for: Optimizing Digital Image Quality for Improved Skin Cancer Detection
Source: J Imaging. 2025 Mar 31;11(4):107. doi: 10.3390/jimaging11040107 (PMC12027704; doi:10.3390/jimaging11040107)
Supplement: Supplementary file 1 [file jimaging-11-00107-s001.zip]

Archive with 1 entries (1 files):
- jimaging-3502446-supplementary.pdf
